# Supplementary material for: Laser-Induced Interdigital Structured Graphene Electrodes Based Flexible Micro-Supercapacitor for Efficient Peak Energy Storage
Source: Molecules. 2022 Jan 5;27(1):329. doi: 10.3390/molecules27010329 (PMC8746467; doi:10.3390/molecules27010329)
Supplement: Supplementary file 1 [file molecules-27-00329-s001.zip]

Archive with 1 entries (1 files):
- molecules-1501454-SI.pdf
